# Supplementary material for: The insect somatostatin pathway gates vitellogenesis progression during reproductive maturation and the post-mating response
Source: Nat Commun. 2022 Feb 18;13:969. doi: 10.1038/s41467-022-28592-2 (PMC8857180; doi:10.1038/s41467-022-28592-2)
Supplement: Supplementary file 4 — Source Data [file 41467_2022_28592_MOESM4_ESM.xlsx]

## Sheet: Fig 1
Fig 1a
HAE	AstC-Gal4, AstC1> + (8-11)																				AstC1/AstC1 (8-11)																				AstC-Gal4, AstC1,AstC1> UAS-AstC (8-11)
0	0	0	0	0	0	0	0	0	0	0											0	0	0	0	0	0	0	0	0	0											0	0	0	0	0	0	0	0	0
12	0	0	0	0	0	12	10	14	10	10	10	0	0	0	0	0	0	0	0	0	5	11	10	10	6	5	15	14	12	17	18	6	13	5	8	6	7	9	8		8	2	5	3	2	4	2	0	4
24	19	23	14	19	20	16	16	16	15	12	7	16	13	9							25	22	27	17	18	16	23	24	19	28	17	24	23								15	10	8	18	5	17	15	13	9
48	18	24	12	26	15	15	20	12													15	15	15	12	19	10	15	15													18	19	16	10	13	24	12	15
72	5	6	5	6	7	3															7	9	11	5	10	8															5	5	5	8	5	2	7	5	7
96	5	6	5	5	7	8	7	4													4	6	5	7	10	6	5	5	5	8	3										7	10	8	6	5	8	8	6	6
120	9	12	12	10	10	13															9	13	12	13	8	9	9	16	10	10	10	9									8	9	11	6	7	8	11
HAE	AstC-Gal4, AstC1> + (12-14)																				AstC1/AstC1 (12-14)																				AstC-Gal4, AstC1,AstC1 > UAS-AstC(12-14)
0	0	0	0	0	0	0	0	0	0	0											0	0	0	0	0	0	0	0	0	0											0	0	0	0	0	0	0	0	0
12	0	8	2	0	0	1	0	0	0	0	0	0	0	0	0	0	0	0	0	0	2	0	2	1	2	0	0	0	0	1	0	1	0	0	0	0	0	0	0		2	0	0	0	0	0	4	0	0
24	11	2	2	7	5	1	2	0	0	5	7	0	5	8							7	7	8	5	8	7	4	7	0	0	5	1	7								5	8	1	6	8	7	9	4	2
48	28	14	13	18	15	14	15	16													15	26	25	22	25	22	23	20													15	20	23	16	19	20	17	20
72	37	30	30	33	35	30															40	30	30	40	40	45	35														32	28	32	25	25	34	30	33	20
96	41	38	43	38	32	40	36	37													37	50	55	50	40	40	47	43	35	50	45										48	44	15	42	20	35	25	32	27
120	36	49	35	52	43	45															50	52	37	47	55	55	55	45	30	55	43	38	33	43							40	49	42	43	44	35	31
Fig 1c												Fig 1d										Fig 1f
AstC-A>TrpA130	AstC-A>W 30	AstC-B>TrpA130	AstC-B>W 30	AstC-C>TrpA130	AstC-C>W 30	AstC-D>TrpA130	AstC-D>W 30	AstC-E>TrpA1 30	AstC-E>W 30	W>Trpa1			AstC hetro mut AstC-D Trpa1	AstC homo mut AstC-D Trpa1	AstC hetro mut	AstC homo mut						(8-11) AstC01/+>AstC-D/+ E12	(8-11) AstC01>AstC01 E12	AstC1/AstC1>AstC-D/AstC(8)E12	(12-14) AstC01/+>AstC-D/+ E12	(12-14) AstC01>AstC01 E12	AstC1/AstC1>AstC-D/AstC(14)E12
50	40	60	50	50	47	34	68	57	68	55			25	43	33	43						0	5	8	0	2	0
50	42	38	53	38	38	30	56	63	56	53			28	43	34	50						0	11	2	4	0	5
50	48	28	45	50	53	20	53	72	69	40			25	39	50	50						5	10	5	0	2	7
35	48	56	40	45	53	17	59	45	50	56			50	40	57	53						0	10	3	6	1	0
48	40	56	20	43	45	29	70	38	47	42			31	36	45	48						7	6	2	3	2	0
50	34	60	52	39	36	38	27	58	45	50			28	42	45	53						2	5	4	0	0	0
40	40	58	46	30	38	33	54	41	48	55			20	33	40	50						5	15	2	0	0	4
28	38	12	53	50	59	29	50	54	37	50			33	42	56	45						3	14	0	2	0	0
50	50	38	30	45	55	33	54	44	39	56			12	40	54	48						1	12	4	2	0	0
53	43	50	43	37	43	27	34	60	43	55			28	46	45	49						6	17	8	4	1	0
50	44	53	41	45	50	28	46	40	45	43			25	44	42	57						0	18	0	0	0	5
49	39	39	34	47	55	38	64		34	12			27	42	50	42						0	6	0	4	1	0
53	40	33	35	45	43	20	70		37	45			23	39	47	52						10	13	5	4	6	0
49	48	56	35	40	50	15	53		59	50			20	40	60	41						0	5	6	3	0	0
50	53	56	58		58	20	44		54	52			35	35	42	47						0	8	5	0	4	0
38	40		50		45	22							20	44	32	57						0	6	7	0	4	0
	46		57		42	21							20		38	54						0	7	7	3	3	0
			48		38	28							20		44	42						0	9	6	1	4	0
			58		38	22							55		66	50						0	8	6	0	1	0
			38		47	18							30		44	40						0		7	0		0
			58			29							20		48									8			0
			53			47							33											5			1
						22							32											4			0
						15
						17
						21
						20
						22
						31
						26
						13
						12
						24
						19
						12
						17
						10
Fig 1e
HAE	AstC-D/Kir2.1 (8-11)																				AstC-D/+ (8-11)																				w/Kir2.1 (8-11)
12 hours	17	20	8	18	17	16	8	14	8	15	18										8	8	4	8	5	8	10	6	6	10	4	4	4	6	12						2	4	3	8	10	6	8	2
24 hours	22	17	21	22	19	26	23	24	30	25											17	13	19	19	20	14	22	18	9	17	20										15	22	10	15	17	13	17	15	11
HAE	AstC-D/Kir2.1 (12-14)																				AstC-D/+ (12-14)																				w/Kir2.1 (12-14)
12 hours	2	0	1	2	0	0	0	0	1	2	0										1	2	3	0	1	5	0	3	2	1	0	0	0	1	2						2	2	1	0	1	2	1	0
24 hours	6	8	12	5	9	6	8	8	6	5											8	6	6	5	12	10	6	9	5	6	7										9	10	8	2	12	6	8	9	7
[truncated: 6 more columns]

## Sheet: Fig 2
Fig 2a								Fig 2a
Dicer2; AstC-D split >Trpa1 30	AstC-D split >Trpa1 AstC-IR 30	Dicer2; AstC-D split >+ 30	w>Trpa1 AstC-IR 30	Trpa1>W 30				AstC-D split >otd-flp Trpa1 30	AstC-D split >Trpa1 30	AstC-D split>+ 30	+>otd-flp Trpa1 30	+>Trpa1 30
25	45	40	39	52				30	23	30	43	40
38	36	42	42	53				32	40	46	40	40
37	33	38	40	43				44	42	40	56	50
20	39	40	44	48				25	21	40	43	40
31	50	42	39	43				42	22	40	53	40
28	52	40	39	38				50	15	50	50	40
30	40	43	45	52				30	30	45	49	43
32	50	40	40	45				27	25	50	45	48
26	50	35	55	50				43	13	40	60	40
28	45	30	50	55				40	30	40	57	45
25	42	50	33	50				43	25	32	41	50
37	40	45	50	43				45	25	38	45	43
30	46	50	52	54				45	32	50	56	38
35	56	50	29	60				45	33	53	52	38
25	60	48	45	50				30	20	40	56	40
29	55	45	43	40				55	22	56	40	50
30	42	42	55	44				62	24	65	45	48
22	37	52	45	42				57	33	52	42	40
30	47	32	50	42				67	31	52	48	45
40	45	52	53	45				40	32	49	40	50
40	50	60	49	40				53	22	50	46	44
42	75	52	45	55				50	26	46	62	44
19	60	55	40	37				57	31	68	50	52
38	80	50	40	35				45	38	48	56	53
21	53	50	40	55				50	35	65	42	43
24	52	45	50					46	32	50	42	48
50	46	56	42					56	32	56	35	43
45	60	50	45					56	30	50		52
40	55	50	52					60	34	56		45
40	25	53	52					58	44	52		50
31	40	40	45					60	27			55
32	55	56	45						30			50
44	45	65	50						29			43
38	50	52	47						40			54
35	45	52	47						28			60
27	48	49	40						24			50
39	42	50	38						43			40
32	42	46	45						31			44
37	42	50	45						37
31	53	48	53						32
32	42	50	40						39
44	35	50	42						27
38	43	56	35						35
35	30	50	50						38
27	43	56	40						44
39	43	52	50						32
32	30	50	45						31
37	60	50	42						50
31	60	46
43	55	50
24		63
28		57
40		65
26		55
29		57
30		55
27		48
44
34
30
22
32
32
22
24
33
31
32
22
26
31
33
35
20
25
28
35

## Sheet: Fig 3
Fig 3a				Fig 3b					Fig 3e
UAS-Trpa1/+ D1 adult	AstC-D-Gal4/+ D1 adult	DT		Ast2-DBD:Ast2-D-AD>TrpA1	Ast2-DBD:Ast2-D-AD>TrpA1 (M)	Ast2-DBD:Ast2-D-AD>W	+>Trpa1 30		HAE	JHAMT>R1-IR 8-11																				+>R1-IR 8-11
1	1.00772	0.690663		34	75	40	70		12 hours	18	20	18	19	17	22	20														13	11	15	13	15	10	13
0.917778	0.894677	0.606581		30	56	56	75		24 hours	28	24	24	28	18	28	23	23													19	21	14	20	14	23	17	20
1.07414	1.14916	0.791062		30	60	53	55
1	0.860448	0.53666		37	60	59	47		HAE	JHAMT>R1-IR 12-14																				+>R1-IR 12-14
1.22529	1.06295	0.600546		29	43	60	60		12 hours	4	3	1	2	0	2	1														3	3	0	1	2	1	0
0.925349	0.963394	0.597634		24	50	43	40		24 hours	9	9	8	11	9	12	9	9													6	7	4	14	9	11	6	7
				33	55	50	43
				29	45	55	43		Fig 3f
				33	56	45	45		JHAMT-Gal4>UAS-AstCR1	+>UAS-AstCR1	JHAMT-Gal4>UAS-AstCR2	+>UAS-AstCR2	JHAMT-Gal4>UAS-AstCR1R2	+>UAS-AstCR1R2	JHAMT-Gal4>+
				27	60	49	45		35	46	55	52	39	40	40
				28			40		55	42	39	30	18	38	38
				20			47		55	50	30	45	47	40	40
				35			46		56	40	36	30	34	60	33
				20			40		40	45	46	30	38	47	55
				22			45		53	53	45	50	7	42	32
				21			43		0	48	45	41	39	42	34
							27		35	46	53	37	40	32	55
							38		25	56	53	55	10	43	43
							33		40	55	19	30	30	56	35
							38			46	28	52	38	47	33
							48			46	55	46	36	58	50
							49			35	46	36	42	60	40
							50			52	17	35	15	50	37
							40				30	38	10	58	43
							42				41	53	18	51	48
							52				25	40	19	43	43
							33				9	30	29	23	38
							37				33	35	37	30	40
							50				37	35	28	32
							45				50	37	46	34
							52				33	50	33	45
							54				39	30	32	43
							64				17	42	26	58
							40				35	46	23	42
							43				35	56	25	52
							40				43		16	35
							55				50		26	33
							45				40		30	52
							56							52
							45
							45
							50
							60
							34
							35
							37
							40
							33
							43
							37
							40
							45
							45
							45
							35
							42
							35
							40
							45
							38
[truncated: 25 more columns]

## Sheet: Fig 4
Fig 4a						Fig 4b
mTh/Tric virgin	mTh/Tric mated	mTh/Tric mated SP0/+	mTh/Tric mated SP0/SP0			24AM 8 AstC-D>dTrpA1	24AM 9 AstC-D>dTrpA1	24AM 10 AstC-D>dTrpA1	24AM 11 AstC-D>dTrpA1	24AM 12 AstC-D>dTrpA1	24AM 13 AstC-D>dTrpA1	24AM 14 AstC-D>dTrpA1	24AM ovi AstC-D>dTrpA1		24AM 8 AstC-D>w	24AM 9 AstC-D>w	24AM 10 AstC-D>w	24AM 11 AstC-D>w	24AM 12 AstC-D>w	24AM 13 AstC-D>w	24AM 14 AstC-D>w	24AM ovi AstC-D>w		24AM 8 w>dTrpA1	24AM 9 w>dTrpA1	24AM 10 w>dTrpA1	24AM 11 w>dTrpA1	24AM 12 w>dTrpA1	24AM 13 w>dTrpA1	24AM 14 w>dTrpA1	24AM ovi w>dTrpA1
88.6378	109.742	95.2645	95.8132			6	7	12	0	0	0	10	35		5	4	18	0	3	4	6	39		5	3	18	1	3	2	9	43
94.3359	54.871	34.7587	52.7606			2	3	4	0	0	2	5	20		6	4	26	0	2	3	6	45		4	2	21	2	2	1	7	33
98.1347	102.989	66.299	97.6071			3	3	7	0	0	0	12	40		4	3	21	2	2	2	5	32		2	2	14	1	0	0	9	22
93.4917	89.693	108.138	124.726			4	4	14	1	2	3	16	23		4	3	18	2	2	2	4	43		4	3	19	2	2	2	12	38
103.411	63.3127	86.253	137.178			3	2	12	0	2	1	15	25		2	3	21	3	2	4	9	40		3	2	20	1	0	0	15	40
90.1151	35.6662	85.7254	128.314			3	3	9	1	0	0	9	30		4	3	19	1	2	3	6	35		3	2	18	1	1	1	9	35
119.45	107.632	67.1959	56.1373
91.3813	101.3	74.2658	79.1409			Fig 4c
121.349	59.0919	81.1036	84.4169			8 Jhamt>ETHR IR	9 Jhamt>ETHR IR	10 Jhamt>ETHR IR	11 Jhamt>ETHR IR	12 Jhamt>ETHR IR	13 Jhamt>ETHR IR	14 Jhamt>ETHR IR	ovi Jhamt>ETHR IR		8 Jhamt>+	9 Jhamt>+	10 Jhamt>+	11 Jhamt>+	12 Jhamt>+	13 Jhamt>+	14 Jhamt>+	ovi Jhamt>+		8 +>ETHR IR	9 +>ETHR IR	10 +>ETHR IR	11 +>ETHR IR	12 +>ETHR IR	13 +>ETHR IR	14 +>ETHR IR	ovi +>ETHR IR
88.2157	84.4169	77.2415	126.625			5	7	10	0	1	0	38	0		3	7	7	1	2	1	45	0		4	4	22	1	2	2	15	24
90.7482	94.9691	63.566	112.908			4	5	21	0	1	2	10	24		4	8	32	0	0	1	5	27		4	5	13	0	0	1	22	0
88.6378	86.5274	85.1134	98.1347			6	3	21	1	2	3	7	26		4	5	27	1	1	2	14	30		4	3	21	1	2	2	5	30
111.852	116.073	110.164	118.184			3	2	7	0	1	1	3	0		4	5	34	1	2	1	3	39		5	3	25	2	3	2	4	21
84.4169	97.0795	92.0989	117.34			4	7	11	2	2	3	45	0		3	4	9	1	2	1	30	0		4	4	26	1	1	2	5	20
140.554	13.9288	47.2313	86.7384			9	3	13	0	1	1	17	15		7	5	23	2	1	1	7	28		5	4	20	2	1	2	8	21
145.408	109.742	92.0145	137.178			4	4	13	4	3	2	12	24		6	5	30	1	2	1	7	32		8	3	8	1	1	1	30	20
69.644	63.3127		81.6734			4	3	16	1	2	1	10	8		3	4	16	2	1	1	4	20		4	5	27	3	3	3	6	32
108.687	88.6378		117.34			2	1	12	0	0	1	28	5		6	5	25	1	3	2	8	35		5	4	21	3	3	3	4	23
58.8808	84.4169					3	4	8	1	6	6	13	21		4	3	24	0	1	2	7	32		9	0	29	1	1	2	8	30
99.4432	88.6378					4	3	15	2	1	1	31	0		7	3	24	0	2	2	14	20		6	4	25	0	1	1	6	34
115.668	101.3					4	3	20	0	1	0	5	4		6	3	12	1	2	2	18	10		2	2	26	0	3	3	6	28
125.612	73.8648					3	4	22	1	3	4	16	23		8	3	20	2	2	4	7	30		4	3	21	2	1	2	6	21
108.602	35.4551					3	3	6	1	2	1	33	10		4	4	14	0	0	0	9	29		4	5	21	2	1	2	8	26
94.8635	23.3202					4	3	23	2	3	2	12	17		4	3	30	3	2	3	8	37		6	4	16	2	1	2	22	10
85.0501	73.8648					6	5	14	1	1	1	8	21		5	3	30	0	1	1	6	24		4	7	20	0	1	1	15	25
71.3112	71.7544					6	7	10	2	2	1	8	37		4	4	28	0	1	2	4	35
125.739
86.3585						Fig 4d
						24AM 8 SAG1>dTrpA1	24AM 9 SAG1>dTrpA1	24AM 10 SAG1>dTrpA1	24AM 11 SAG1>dTrpA1	24AM 12 SAG1>dTrpA1	24AM 13 SAG1>dTrpA1	24AM 14 SAG1>dTrpA1	24AM ovi SAG1>dTrpA1		24AM 8 SAG1>w	24AM 9 SAG1>w	24AM 10 SAG1>w	24AM 11 SAG1>w	24AM 12 SAG1>w	24AM 13 SAG1>w	24AM 14 SAG1>w	24AM ovi SAG1>w		24AM 8 w>dTrpA1	24AM 9 w>dTrpA1	24AM 10 w>dTrpA1	24AM 11 w>dTrpA1	24AM 12 w>dTrpA1	24AM 13 w>dTrpA1	24AM 14 w>dTrpA1	24AM ovi w>dTrpA1
						6	6	11	0	1	2	55	0		4	8	26	1	1	2	5	46		8	7	30	2	2	3	7	43
						5	6	13	2	1	1	38	28		5	2	22	0	3	3	2	34		6	4	25	3	3	4	6	38
						5	5	13	1	2	1	48	0		4	7	27	0	1	1	4	38		5	5	23	2	3	2	3	40
						4	6	12	0	3	3	42	17		3	4	25	0	2	2	8	44		3	4	22	2	3	2	10	52
						5	4	12	2	1	1	47	2		5	6	18	3	2	2	6	42		2	4	33	1	2	2	10	49
						4	4	13	2	3	2	40	18		3	4	21	2	3	3	9	42		3	3	19	1	1	1	15	43

## Sheet: Fig 5
Fig 5a
HAE	SAG-Gal4/UAS-Kir2.1 (8-11)																				SAG-Gal4/+ (8-11)																				w/UAS-Kir2.1 (8-11)
12 hours	20	12	13	22	12	6	22														8	3	4	4	15	13	8														2	4	3	8	10	6	8	2
24 hours	29	35	28	22	17	18	30														24	20	12	17	18	19															15	22	10	15	17	13	17	15	11
HAE	SAG-Gal4/UAS-Kir2.1 (12-14)																				SAG-Gal4/+ (12-14)																				w/UAS-Kir2.1 (12-14)
12 hours	3	1	2	1	0	0	0														2	2	1	0	0	0	0														2	2	1	0	1	2	1	0
24 hours	7	10	7	7	15	8	9														8	4	6	5	8	9															9	10	8	2	12	6	8	9	7
Fig 5b								Fig 5c							Fig 5f
SAG VT>TrpA1 30	SAG VT>+ 30	w>Trpa1 30	Met SAG VT>TrpA1 30	AstC hetro mut 50405 Trpa1	AstC homo mut 50405 Trpa1			50405-LexA>LexAop-Trpa1	LexAop-Trpa1/UAS-Kir2.1>+	AstC-D-Gal4>UAS-Kir2.1	50405:AstC-D>Kir2.1:Trpa1	50405-LexA>+	AstC-D-Gal4>+		SAG1/Tric 0D	SAG1/Tric 1D	SAG1/Tric 2D	SAG1/Tric 3D
19	35	51	40	41	38			31	49	60	49	58	20		130.719	197.946	115.78	197
16	35	37	30	44	42			34	55	65	17	32	39		179.272	194.09	156.863	194.211
16	24	58	39	8	42			20	45	41	40	48	44		29.8786	141.923	156.863	194.211
12	30	39	39	32	48			17	50	58	58	48	47		149.393	63.4921	141.923	179.272
13	52	42	40	37	46			14	52	67	42	48	47		79.5518	85.901	197.946	74.6966
15	37	40	44	35	42			20	58	30	28	42	39		119.514	134.454	119.514	149.393
18	35	55	43	16	28			32	50	25	50	58	41		48.5528	63.4921	168.067	194.211
24	35	32	48	20	42			38	29	50	35	27	47		108.31	59.7572	160.598	194.211
19	42	35	28	15	40			26	54	55	53	50	48		85.901	112.045	186.741	186.741
12	43	38	40	27	33			37	58	52	38	53	50		104.575	104.575	112.045	149.393
18	45	50	38	19	22			36	44	54	48	39	39		97.1055	115.78		186.741
19	43	35	40	19	32			43	43	42	40	58	42		67.2269	112.045		186.741
36	34	38	44	13	52			35	58	33	38	52	55
32	49	37	43	35	34			30	56	33	50	55	53
24	52	47	45	20	23			38	59	58	42	50	58
22	60	50	50	26	45			30			58	45	40
23	62	55	33	26	24			36			19	20	8
27	35	24	49	6	30			30			53	30	56
24	35		45	11	24			32			43	44	55
13	40		38	27	28			33			50	48
25	10		40	26	33			42				52
13	30			23	47			33				58
13	36			26	26			38				38
11	37			36	43			47				36
31	41				27			30				20
25	32				28
13	46
	38
Fig 5d
	SAG1>Kir2.1 8-11 12h																				SAG1>+ 8-11 12h																				D>trpa1 8-11 12h
12 hours	21	14	24	27	26	22	15	19													19	16	8	12	15	9	8	5													11	12	7	8	7	9	9	8
24 hours	36	34	34	34	38	30	34	28	24	30											24	20	31	26	32	21	21	18	14	20											20	19	12	13	11	21	14	16	17
	SAG1>Kir2.1 12-14 12h																				SAG1>+ 12-14 12h																				D>trpa1 12-14 12h
12 hours	4	0	0	0	0	0	0	0													2	3	0	0	0	0	0	0													0	0	0	0	0	1	0	0
24 hours	14	9	11	16	10	12	5	7	12	15											12	13	0	4	9	15	21	19	15	10											5	9	10	14	10	12	14	10	0
[truncated: 34 more columns]

## Sheet: S1
Fig S1b
AstC01/AstC01 E0	AstC01/+>AstC/+ E0		AstC01/AstC01 12h	AstC01/+>AstC/+ 12h		AstC01/AstC01 24h	AstC01/+>AstC/+ 24h		AstC01/AstC01 48h	AstC01/+>AstC/+ 48h		AstC01/+>AstC/+ 72h	AstC01>AstC01 72h		AstC01/+>AstC/+ 96h	AstC01>AstC01 96h		AstC01/+>AstC/+ 120h	AstC01>AstC01 120h
0	0		0	0		0	0		0	0		0	0		0	0		1	1
0	0		0	0		0	0		0	0		0	0		0	0		2	3
0	0		0	0		0	0		0	0		2	2		2	3		1	5
0	0		0	0		0	0		0	0		3	3		5	5		8	8
0	0		0	0		0	0		0	0		1	1		1	1		2	2
0	0		0	0		0	0		0	0		3	3		5	3		6	5
	0			0			0			0			2			2			3
	0			0			0			0			2			3			5
	0			0			0			0			1			1			2
Fig S1c									Fig S1e				Fig S1f
pupae/egg			adult/pupae						AstC-D/trpa1	AstC-D/+	+/tpra1		AstC-D/Kir2.1	AstC-D/+	+/Kir2.1
AstC01/+>AstC-Gal4/+	AstC01/AstC01		AstC01/+>AstC-Gal4/+	AstC01/AstC01					1	2	2		1	2	3
68.75	78.2609		90.9091	94.4444					2	3	3		2	2	2
84.8485	36.3636		89.2857	100					2	2	3		1	3	1
52.7273	87		89.6552	88.5057					2	4	2		3	2	0
62	40		86.0215	87.5					4	3	4		4	1	1
73.3333	58.3333		95.4545	80.9524					6	2	5		4	2	5
68.75	75		90.9091	75					5	4	6		5	2	5
									2	2	3		0	5	3
Fig S1d									2	0	3		2	0	4
(8-11) AstC01/+>CNMa/+ E12	AstC01/AstC01>CNMa/+(8)E12	AstC01/AstC01>CNMa/AstC(8)E12	(12-14) AstC01/+>CNMa/+ E12	AstC01/AstC01>CNMa/+(14)E12	AstC01/AstC01>CNMa/AstC(14)E12				3
0	15	18	0	2	0
0	1	12	3	0	2				Fig S1g
6	8	15	0	2	0				w/UAS-shits (8-11)							AstC-D-Gal4/+ (8-11)								AstC-D-Gal4/UAS-shits (8-11)
16	20	23	0	1	1				12	16	12	10	15	12		16	15	12	17	10	2			24	17	22	19	18	21
0	6	0	2	2	2				25	35	23	24	24	25	26	24	25	17	23	16	23	17		41	33	42	35	40	38	40
7	5	14	3	0	0
10	25	12	0	0	0				+/shit 12-14							AstC-D/+ 12-14								AstC-D/shit 12-14
6	4	10	2	0	0				0	0	0	0	0	0		0	3	0	0	0	0			1	0	2	0	0	0
0	22	4	0	0	0				2	9	6	4	5	6	4	6	8	5	6	7	6	5		7	7	9	8	8	7	9
14	7	18	8	1	0
2	8	10	0	0	5
5	16	0	5	1	0
3	13	6	0	6	0
1	5	16	0	7	0
6	3	11	0	0	0
0	5	6	0	5	0
0	7	7
5	4	8
0	3
0	0
0	10

## Sheet: S2
Fig S2h
mTh/Tric 0D	mTh/Tric 1D	mTh/Tric 2D	mTh/Tric 3D	mTh/Tric -1D
93.3333	65.641	98.4615	111.795	103.232
104.615	71.7949	86.1539	147.692	77.653
96.4103	90.2564	102.564	164.103	58.6174
104.615	74.8718	89.2308	147.692	135.317
110.769	113.846	83.0769	116.923	121.214
93.3333	144.615	89.2308	102.564	114.615
65.641	107.692	89.2308	58.4615	77.3913
49.2308	77.9487	96.9231	57.4359	83.373
164.103	90.2564	133.333	71.7949
123.077	184.615	123.077	68.718
112.82	123.077	121.026	218.462
82.0513	96.4103	102.564	53.2308
			165.128
			110.769

## Sheet: S3
Fig S3a				Fig S3b
pupa	W	AstC-D>Trpa1		w1118 pupa	w1118 D1 adult	UAS-Trpa1/+ D1 adult	AstC-D-Gal4/+ D1 adult	DT
2.35944	17.5836	6.92009		0.0112535	0.753404	1	1.00772	0.690663
0.897702	13.5439	6.35546			0.769738	0.917778	0.894677	0.606581
	19.9878			0.0202523	0.99355	1.07414	1.14916	0.791062
						1	0.860448	0.53666
						1.22529	1.06295	0.600546
						0.925349	0.963394	0.597634

## Sheet: S4
Fig S4a
Interval AstC/+ 1D	Interval AstC/AstC 1D			Mean duration AstC/+ 1D	Mean duration AstC/AstC 1D			Tasting events AstC/+ 1D	Tasting events AstC/AstC 1D
6.97951	9.98864			3.58537	2.33333			206.599	144.16
13.534	5.47667			1.28972	1.1			106.66	262.933
9.79276	8.19419			2.48571	1.24968			147.058	175.73
3.70941	13.468			1.624	2.67736			388.244	106.92
2.74973	6.16885			1.18153	1.27554			525.54	233.43
7.10567	4.87864			1.25354	1.94336			202.81	295.68
5.42014	5.97321			2.28051	1.60837			266.66	240
7.5861	4.09328			3.72174	1.79885			189.82	351.82
13	3.88445			4.56429	1.9875			60.55	370.708
14.5333	3.87216			2.7236	1.68889			99.31	371.88
2.23246				2.24462				618.025
Fig S4b
Interval AstC/+ 4D	Interval AstC/AstC 4D			Mean duration AstC/+ 4D	Mean duration AstC/AstC 4D			Tasting events AstC/+ 4D	Tasting events AstC/AstC 4D
4.70074	0.877137			2.88428	2.50199			306.38	770.05
1.5455	4.30265			1.89836	1.92407			935.06	334.88
2.60107	2.04628			2.36184	1.66542			553.84	705.88
2.13437	1.27071			2.57216	1.17899			676.05	1133.8
2.94191	1.09242			2.4501	2.35318			489.79	1321.1
1.56941	1.45027			3.44779	1.15451			960	993.103
1.11318	1.37729			2.54302	1.76055			1297.29	1045.75
1.77	0.847153			4.12848	2.08297			847.05	1114.28
1.91155	1.94925			2.08336	2.04435			757.894	742.26
2.02449	1.35971			2.24613	1.26021			712.87	1066.66
3.61074	0.799451			2.43502	1.91217			398.81	1302.25
Fig S4c
Interval D/kir2.1	Interval D/+	Interval +/kir2.1			Mean duration D/kir2.1	Mean duration D/+	Mean duration +/kir2.1			Tasting events D/Kir2.1	Tasting events D/+	Tasting events +/Kir2.1
2.45713	1.06951	1.88239			1.65517	1.70589	1.88606			586.049	1346.41	764.983
1.70191	2.37594	2.50739			2.65067	2.49829	2.15587			846.106	606.077	574.303
1.79567	2.62652	1.38542			2.7734	2.12458	1.88012			801.93	548.255	1039.4
2.01169	0.923634	1.87521			3.22264	2.20923	3.12152			715.817	1559.06	767.913
1.91749	2.34978	3.09302			2.31223	2.22155	1.66594			750.983	612.825	465.565
5.61135	2.43548	5.79178			3.2651	3.40669	2.1908			256.623	591.258	248.628
1.1633	1.48778	1.23915			1.9812	2.86284	2.95614			1237.86	967.887	1162.09
2.93959	1.56074	1.06293			1.69897	2.22571	2.70264			489.864	922.639	1354.75
1.67911	1.52845	2.68443			4.0063	1.7633	2.67356			857.597	942.132	536.427
3.87118	2.05012	1.09009			4.50934	2.1458	1.83532			371.98	702.399	1320.99
1.49382	3.37126	1.28958			2.34553	2.72736	2.75843			963.972	427.14	1116.64
1.86284					2.50952					773.014
Fig S4d
mTh/Tric 1D fed	mTh/Tric 1D starved
75.6589	106.202
106.667	73.0233
103.876	137.209
97.2093	96.7442
119.07	111.008
88.6822	95.3488
95.6589	107.287
105.426	106.667
86.8217	128.682
120.93	155.039

## Sheet: S6
Fig S6a				Fig S6b
W>Trpa1 Dilp2	D>W Dilp2	D>Trpa1 Dilp2		D/Nachbac	D/+	+/Nachbac
137.618	137.057	112.461		1200.28	1211.34	1175.61
137.618	141.142	116.98		1224.12	1220.81	1172.82
82.7487	172.722	166.45		1193.91	1214.91	1166.48
86.228	106.497	133.945		1216.22	1225.02	1203.68
85.6664	83.0212	117.743		1166.92	1225.28	1220
98.4271	131.412	130.131		1272.16	1206.88	1208.34
80.072	72.4089	148.443		1192.71	1222.4	1097.94
94.9678	122.129	144.384		1194.56	1225.28	1136.66
89.5063	139.059	106.371		1218.13	1201.73	1200.28
78.864	117.223	136.56		1222.94		1224.12
103.939	141.162	130.382
106.024		101.885
118.321		132.587
		87.7351
		177.324

[truncated: 2 more sheets: S7, S8]
